# Supplementary material for: Survival prediction based on the gene expression associated with cancer morphology and microenvironment in primary central nervous system lymphoma
Source: PLoS One. 2021 Jun 24;16(6):e0251272. doi: 10.1371/journal.pone.0251272 (PMC8224980; doi:10.1371/journal.pone.0251272)
Supplement: S1 Appendix — (XLSX) [file pone.0251272.s009.xlsx]

## Sheet: 31x PCNSL RNA-seq
gene_short_name	PCNSL_sample_1_FPKM	PCNSL_sample_2_FPKM	PCNSL_sample_3_FPKM	PCNSL_sample_4_FPKM	PCNSL_sample_5_FPKM	PCNSL_sample_6_FPKM	PCNSL_sample_7_FPKM	PCNSL_sample_8_FPKM	PCNSL_sample_9_FPKM	PCNSL_sample_10_FPKM	PCNSL_sample_11_FPKM	PCNSL_sample_12_FPKM	PCNSL_sample_13_FPKM	PCNSL_sample_14_FPKM	PCNSL_sample_15_FPKM	PCNSL_sample_16_FPKM	PCNSL_sample_17_FPKM	PCNSL_sample_18_FPKM	PCNSL_sample_19_FPKM	PCNSL_sample_20_FPKM	PCNSL_sample_21_FPKM	PCNSL_sample_22_FPKM	PCNSL_sample_23_FPKM	PCNSL_sample_24_FPKM	PCNSL_sample_25_FPKM	PCNSL_sample_26_FPKM	PCNSL_sample_27_FPKM	PCNSL_sample_28_FPKM	PCNSL_sample_29_FPKM	PCNSL_sample_30_FPKM	PCNSL_sample_31_FPKM
ACTA2	41.715	37.2733	34.855	35.1515	10.0945	6.33362	12.0448	40.2262	22.8575	60.4694	17.9889	14.7768	42.5599	17.5327	32.7872	29.9926	10.8166	11.3761	33.0725	14.0013	18.7717	53.8542	44.8817	32.0973	31.3228	26.6419	20.2568	41.0416	22.4887	13.6355	70.9518
ACTB	1717.84	1573.34	1112.03	2125.48	8892.26	4671.03	3229.81	3147.68	3332.84	3090.67	3682.79	2895.66	5043.8	3957.22	3413.46	2547.99	4280.67	2511.91	2428.87	2125.28	7058.05	1711.19	2426.05	1884.24	3729.03	1666.35	2250.29	1555.29	1792.46	2192.97	2105.83
ACTN4	40.1193	93.6223	60.918	80.7605	231.245	55.538	73.2739	71.6698	55.4139	83.3152	71.018	44.1031	99.8722	100.971	68.3059	72.4713	61.3139	67.2913	143.368	93.6732	210.916	114.935	84.4385	99.729	96.6466	52.5298	130.195	86.2465	97.8567	72.6773	133.056
ACTR10	47.533	30.5664	35.0718	29.4084	45.7404	24.5761	26.4902	20.2383	29.5951	25.4279	23.366	44.3946	29.7877	27.7275	25.6368	39.967	32.1075	20.4809	72.6882	11.5757	51.8406	12.4741	14.9833	16.8212	22.0877	22.5087	24.2188	30.3535	17.4351	22.2467	16.4469
ACTR2	136.578	137.084	98.9432	150.107	229.775	254.696	194.29	172.466	207.1	138.086	182.994	264.099	228.742	240.08	171.522	134.92	229.743	116.496	251.898	54.6374	147.976	60.299	88.1814	78.6212	116.323	79.8282	54.3199	96.4169	88.1782	88.6152	62.1456
ACTR3	182.283	212.34	127.513	145.614	351.01	245.037	328.801	303.597	228.72	156.869	255.65	345.936	511.472	231.099	228.193	182.263	340.802	268.025	323.463	144.298	271.352	126.738	149.356	165.547	336.192	216.287	157.516	280.215	204.571	246.096	230.715
ACTR3B	3.42027	2.29992	7.63019	2.69262	2.27932	2.91163	2.34238	1.68764	1.8732	1.2727	1.49288	5.53425	3.42816	2.84165	2.48054	5.74641	1.38131	5.22126	9.46465	5.38617	4.24941	3.25876	6.23827	4.37767	2.15606	4.00627	4.87522	2.79547	2.10122	2.88777	2.59378
ACTR5	4.10152	4.00776	3.55801	3.31064	6.28522	7.42877	3.88104	3.55144	3.81398	4.61947	3.75411	6.01752	3.43058	2.82477	2.5538	2.28328	4.57695	4.94083	6.22059	3.93014	7.98664	7.40761	4.378	4.04806	4.09092	10.1613	8.31932	6.60821	5.31684	8.59598	5.44991
ADAM10	37.4585	37.7214	29.7016	51.1826	52.4512	46.5984	49.0511	54.9123	52.9391	49.8345	40.286	55.0277	50.1132	42.2185	46.9317	60.0706	81.2185	46.5046	25.6697	32.1554	10.8837	65.0556	49.5042	34.1438	42.9327	20.7929	34.3282	62.469	50.0922	35.9952	44.142
ADAM11	2.4905	0.220498	3.85505	0.189053	0.126832	0.0959763	0.132379	0.903009	0.135712	0.0725947	0.124084	0.100025	0.0728413	0.312069	0.152689	0.727963	0.193953	0.120877	0.0301717	0.504037	0.535705	0.35259	0.268426	0.0762209	0.162486	1.68313	0.118131	0.191594	0.103216	0.0809928	0.297466
ADAM12	1.87199	1.68114	3.14149	2.2693	0.194368	0.468137	1.26046	3.51049	2.75147	4.22813	3.03763	0.485362	1.94811	1.94209	2.26236	3.16183	2.51259	4.39102	0.401343	2.3414	0.623485	8.86495	5.34228	3.69933	0.405143	2.57432	4.89727	3.15992	2.28243	2.27563	8.67747
ADAM15	6.85724	7.33004	16.2334	10.4747	12.9978	2.71569	8.07876	8.85455	6.49642	10.0237	9.3027	3.38152	5.73608	6.56339	10.4213	15.6607	7.55051	18.3845	25.1744	23.2928	27.6807	11.1766	20.1181	15.9866	9.86139	12.9774	26.2188	8.91436	9.99437	14.8788	22.9065
ADAM17	10.3915	21.6727	14.5368	20.4393	14.0862	26.5571	19.061	18.624	13.8611	13.4047	18.6779	17.0605	12.9943	23.8729	23.7774	21.8397	15.5544	8.30606	6.25534	11.3441	11.6541	25.2853	12.468	16.3119	16.9423	13.4254	19.5332	23.7566	16.3242	12.3464	12.0786
ADAM18	0.0332479	0	0	0	0	0	0	0	0	0	0	0	0	0	0	0.0107448	0	0	0.0996208	0	0	0	0	0	0	0.0445931	0	0	0	0	0
ADAM19	23.8039	27.346	27.7993	6.28591	59.2604	24.9273	43.3973	35.1588	33.9882	33.3314	18.7005	8.79051	16.5219	35.7362	8.0927	6.79709	30.6008	9.20439	33.2068	16.4119	7.30354	31.3161	21.9788	30.2654	7.57958	19.4898	17.5285	46.0184	53.2204	56.5897	18.4039
ADAM2	0.121857	0	0.0110323	0	0	0	0	0	0	0	0	0	0	0	0	0	0	0	0	0	0	0	0	0	0	0	0	0	0	0	0
ADAM20	0.524279	1.22847	1.46678	0.56513	0.147156	0.267184	0.0565502	0.352059	0.139471	0.232182	0.0502785	0.212009	0.176379	0.413616	0.267996	0.301642	0.368987	0.0796039	0.187386	0.521187	0.0355002	0.714324	0.910527	0.699364	0.073739	0.652153	0.303934	1.67015	0.736412	0.156637	0.385254
ADAM21	0.0746487	0.0639581	0.0963261	0.0772098	0.0247673	0	0.517849	0.165398	0.0385172	0.0908289	0.0843689	0.171617	0.0238915	0.0285709	0.0961327	0.453136	0.122572	0.155674	0.0551684	0.0244535	0.0557154	0.0784908	0.0386371	0.0578632	0.0370721	0.0338396	0.0111534	0.122436	0	0.0245144	0.0580573
ADAM22	18.7235	6.27747	14.9296	6.75528	4.80459	2.2524	2.33857	4.76507	2.04281	5.14016	1.70414	5.44191	4.4565	2.84425	2.61511	10.157	1.70954	4.72827	2.07565	3.54831	0.929704	5.70561	4.63199	4.29635	0.406218	1.60974	1.98924	1.24068	3.15907	1.96759	6.36537
ADAM23	1.99297	0.946919	9.37237	1.8945	0.036147	0.128512	0.52437	1.64408	0.405148	1.13345	0.856576	0.245266	0.876133	0.324845	0.460064	4.11635	0.590292	0.471892	0	0.608772	0.146745	1.09386	1.36952	2.90354	0.130917	0.34205	0.0882004	0.687605	0.92552	0.0854946	1.0563
ADAM28	12.038	74.6249	26.9985	39.1518	5.95306	4.6709	28.242	50.5954	11.9311	23.2669	28.7359	36.0315	13.6061	19.6206	17.826	25.8774	16.2558	20.3305	27.9754	33.7779	40.0007	115.308	26.3669	48.7303	17.3695	93.1205	19.1897	96.03	34.2835	40.1556	24.9594
ADAM29	0.33689	0.204841	0.200326	1.4666	0.302047	0.293475	0.56683	0.194285	0.907223	0.0929916	0.377278	0.0927022	0.324608	0.983185	2.64635	0.0731044	4.15123	0.35223	0.688579	0.135353	0.105016	0.89163	0.24097	0.0090995	0.362715	0.0395244	0.381442	0.284185	0.22296	0.0882591	0.361359
ADAM30	0	0.00730468	0	0.0185227	0	0	0	0.00735165	0	0	0.0134986	0	0.0127514	0	0	0	0	0	0.0439811	0	0	0	0	0	0	0.0200956	0	0	0	0	0
ADAM33	0.19051	0.113984	0.932015	0.125163	0.0337664	0.0874375	0.14089	0	0.019681	0.0307589	0.0172221	0.026307	0.0162774	0.0826609	0.0488914	0.256535	0.350328	0.0106049	0	0.483456	0.276774	0.0334361	0.0798349	0.258349	0.012627	0.574298	0.113886	0.0780507	0.0315687	0.0392354	0.0514148
ADAM7	0.0886557	0	0	0.0108015	0	0	0	0	0	0.0232277	0	0	0	0	0	0	0	0	0.30185	0	0.0253385	0	0	0	0	0	0	0	0	0	0
ADAM8	44.9829	13.5836	20.2688	16.5336	46.7891	34.4535	35.5266	26.7945	30.0147	18.8918	28.2265	13.6935	23.5348	12.1945	21.2784	3.02983	14.5332	57.9223	40.3262	39.4851	104.458	54.6223	38.0064	25.7517	19.7565	66.808	28.0639	47.1091	31.1146	30.6523	29.088
ADAM9	26.3823	23.8077	21.4131	36.5897	12.1447	22.4077	15.1467	29.537	23.601	23.1908	37.6718	23.243	29.8889	10.3553	24.2189	47.0902	16.5388	14.3543	12.9908	12.7839	3.48109	32.9572	17.8555	30.8941	17.2297	12.4851	19.6567	27.0475	21.5722	14.9545	20.4253
ADAMTS1	3.09866	1.76499	12.7427	5.93352	1.968	0.874673	1.94605	6.16892	5.69544	9.5429	11.4017	1.06222	2.59737	2.99915	3.97582	11.7757	3.89249	5.92159	0.728489	5.75878	1.74563	12.4111	10.0387	13.339	4.51324	8.53773	1.63982	5.50144	6.81297	4.9555	6.4335
ADAMTS10	1.10285	2.63599	7.79378	3.88974	0.124907	0.342417	0.814076	1.92193	0.621904	0.839246	0.858129	0.583683	0.643454	0.734359	1.17259	3.22659	0.598705	0.347149	0.482261	3.48696	2.26092	3.46129	1.74158	2.40145	0.622151	0.975671	1.91047	1.24827	0.937087	0.299642	4.00718
ADAMTS12	0.960269	0.169508	0.186425	0.428964	0.157734	0.229182	0.0965497	0.875715	0.308365	0.329415	0.118075	0.142969	0.271172	0.667565	0.503911	0.649211	0.26822	0.423029	0.484322	0.369727	0.582272	1.47682	1.65103	0.821881	0.22803	0.303226	1.52528	0.528219	0.62124	1.07703	3.3037
ADAMTS13	0.529341	0.265007	0.99232	0.332055	0.127261	0.684392	0.605273	0.299968	0.0531979	0.0634462	0.386534	0.282392	0.319631	0.754521	0.12548	1.2997	0.373063	0.753803	0.248765	1.09843	2.24472	0.926571	0.40769	0.789557	0.349371	0.499508	0.152651	0.337577	0.568158	0.377271	0.621945
ADAMTS14	0.605275	0.235719	0.159934	0.283976	0.046475	0.105328	0.431382	1.24449	0.198941	0.422282	0.332848	0.0791709	0.657686	0.572491	0.555699	0.603413	0.401111	0.547175	0.0718089	0.769892	1.16708	2.34949	0.921666	1.35802	0.103398	0.468596	0.747919	0.635486	0.618642	0.237003	2.49892
ADAMTS15	0.0681336	0.0961832	0.151918	0.409895	0.0132378	0.0675183	0.0323764	0.100684	0.0901312	0.216596	0.106109	0.027932	0.025905	0.0154716	0.19545	0.190618	0.0267945	0.067657	0.0221542	0.169457	0.0392281	0.113794	0.219812	0.379853	0.0554374	0.0204113	0.09964	0.0943543	0.15046	0.0897584	0.221034
ADAMTS16	0.840013	0.489967	0.553661	0.136553	0	0.0171782	0.616143	0.0671739	0.0428636	0.285967	0.558784	0.0159688	0.637658	0.0962366	1.1383	0.278618	0.162056	0.207841	0.0760917	0.0542598	0.025659	0.306974	0.103128	0.606141	0	0.0670872	0.0570745	0.189882	0.12773	0.0171054	0.283592
ADAMTS17	0.47455	0.741607	0.999749	1.96656	0.218827	0.157555	0.0827198	0.411062	0.385725	0.493805	0.58461	0.503694	0.10378	0.0283419	0.196578	0.640124	0.131802	3.42478	0.630873	0.650139	0.119633	2.80574	0.267338	0.268759	1.34503	0.115808	0.100512	0.138108	0.609926	0.696522	0.646591
ADAMTS18	3.47116	1.101	1.08199	0.0338329	0.0190055	0.145445	0.925381	0.688504	0.991606	0	0.134367	0.00668649	1.23742	0.642543	0	1.98937	0.114128	1.93358	0.127232	3.691	0.0268214	3.94082	1.95411	6.61558	0.0702931	0.385059	0.128465	1.39391	1.11978	0.0186014	2.13812
ADAMTS19	0.113959	0.125678	1.96673	0.147334	0	0	0.0117197	0.0373363	0	0	0.570058	0	0.0643787	0.141352	0	2.77477	0.00415671	0.0823321	0.0722246	0.291037	0.00608919	0.00772239	0.00568345	0.0152803	0	0.067225	0	0	0	0	0.0851946
ADAMTS2	4.94353	5.02577	1.08252	13.3247	2.69542	1.08225	0.704806	4.54503	1.67259	1.09615	1.3438	3.90792	0.210425	1.14994	1.70521	0.350132	0.653024	1.16314	3.09549	1.46905	3.11518	3.02598	4.00225	4.75986	15.9947	1.16792	3.16315	1.00937	1.34268	0.997551	20.6354
ADAMTS20	0.0159788	0.00782	0.026638	0.00385719	0	0	0.00664924	0	0.00482762	0	0	0.00860294	0	0	0.00992705	0.00824311	0.00356393	0.0266865	0.0618462	0.00613867	0.0238049	0.0598682	0	0.00990698	0.00469311	0.0107524	0	0.01367	0	0	0.0443032
ADAMTS3	0.0699689	0.0395881	0.447532	0.324867	0.0228869	0.0291957	0.0104998	0.105211	0.0916906	0.120391	0.144812	0.0230286	0.0220532	0.105367	0.308492	0.405518	0.156465	0.154207	0.17532	0.195148	0.065415	0.10779	0.233372	0.19691	0.143526	0.162435	0.119133	0.0686263	0.12411	0.0145549	0.122891
ADAMTS4	3.9777	3.75091	1.77436	7.24718	2.39583	1.03558	4.16342	9.13687	2.49587	11.9527	3.93605	0.100269	8.85672	3.21774	0.971644	13.7061	1.49235	11.9311	0.353935	19.3156	0.925439	12.0425	17.1321	24.0707	0.982547	3.73275	2.51272	7.00107	8.96683	3.16666	12.6379
ADAMTS5	1.75807	0.0686008	0.101098	0.535894	0.0999825	0.510669	0.196981	0.378262	0.514225	0.33684	0.385287	0.0129663	0.224429	0.423533	0.497004	0.175827	0.532913	0.507927	0.218648	0.043205	0.190214	0.770534	0.531047	0.113076	0.0343334	0.265245	0.277372	0.412521	0.0878978	0.422819	0.283494
ADAMTS6	5.38724	6.71407	3.4792	2.90633	4.61612	27.4023	9.01635	6.4017	2.9386	1.99343	1.03907	18.4708	2.78919	6.1735	1.32186	2.54269	6.34434	3.46217	2.27497	3.86673	0.838211	3.79555	3.06585	4.60124	4.21822	8.80614	1.85477	17.978	5.53743	3.42677	1.49516
ADAMTS7	0.229131	1.22182	1.82495	1.60711	0.340267	0.518361	0.77407	0.292778	0.13043	0.873236	0.173377	0.0433114	0.918797	0.863129	1.36731	0.769974	0.629849	0.242946	0.0229073	0.911862	1.28715	1.78624	0.376824	1.1508	0.248388	3.55183	3.46632	0.163577	0.243351	0.38452	1.30231
ADAMTS8	0.0401979	0.0790351	1.21981	0.208278	0.00889136	0.0794361	0.0571933	0.0961799	0.0622299	0.279291	0.0882893	0.00499897	0.102871	0.0950479	0.0566746	1.66591	0.0383767	0.123533	0	0.331783	0.0299748	0.206694	0.157477	0.24945	0.0398385	0.0404795	0	0.0317694	0.0885601	0.00713993	0.0150699
ADAMTS9	1.71769	0.541433	8.41887	0.919523	1.4295	1.18207	0.563252	1.93947	1.32219	7.58214	2.20668	0.36635	0.811541	1.87926	1.30798	7.72057	1.79653	1.78963	1.01038	2.95311	3.53573	4.04039	2.38988	4.4893	2.09792	5.3779	3.63912	2.31326	3.85255	3.50461	5.51048
CAPG	207.49	76.0399	76.3547	134.623	58.0959	39.4687	174.942	281.956	70.1583	60.4307	284.579	30.209	152.993	75.7982	47.1334	59.2836	143.092	117.592	357.607	64.5868	217.662	233.319	163.475	116.812	113.191	23.6429	41.687	168.045	84.7591	26.8486	265.575
CAPZA1	126.093	143.468	103.496	121.174	240.56	226.988	206.134	160.647	228.817	127.151	183.102	278.856	179.229	200.695	162.545	135.423	196.98	162.021	287.127	85.4046	68.8951	131.999	112.893	105.494	267.588	111.945	100.538	175.242	132.506	110.828	137.812
CDH1	0.287161	0.294069	0.25857	0.381578	0.00768633	0.0514938	0.310776	0.538148	2.06887	0.245316	0.896571	0.0732296	0.516318	0.271645	0.204282	1.3219	0.232717	0.247703	1.37405	0.785261	0.0389397	0.692284	0.626825	0.600583	0.0657736	0.100334	0.125302	0.707676	0.136775	0.0972992	0.643792
CDH10	3.67947	0.304127	4.02648	0.606681	0	0.0961637	0.173438	0.0729161	0.0561471	0.259317	0.207291	0.0643261	0.0638553	0.0761285	0.281339	2.78001	0.0737811	0.0711062	0.150139	0.353023	0	0.273244	0.139507	0.674244	0	0.098384	0	0	0.162482	0.0102089	0.0215237
CDH11	14.9945	5.33807	12.6661	20.7096	3.22131	2.98896	8.45575	14.0939	5.88861	11.9329	11.2756	4.16053	9.854	5.78039	13.3546	25.91	6.94502	13.6479	1.78721	8.6932	2.71892	33.8879	18.7884	23.8878	5.52201	6.7691	16.2809	6.90377	11.1849	7.0987	49.2335
CDH12	0.91134	0.0919021	4.60494	0.280517	0	0	0.0103867	0.125544	0	0	0.229121	0	0.00892105	0.0321541	0.00979944	0.553691	0.121058	0.076193	0.128862	0.0204607	0	0.0273414	0	0.00646587	0	0	0	0	0.00859506	0	0.014491
CDH13	1.0614	1.07616	14.768	2.37284	0.377935	0.505787	0.477604	5.21225	0.819633	0.458146	0.711439	0.773949	1.03266	1.98092	0.738117	2.2886	0.558987	1.37722	1.05467	0.365224	2.18457	3.91648	2.49212	2.20178	2.09127	1.68901	2.62061	2.03408	1.94628	5.22883	7.68439
CDH15	2.58944	0	0.0160678	0.0186667	0	0	0	0.0153422	0.00804502	0.0485867	0.176067	0	0.00665201	0.0715708	0.0145994	0	0	0.0086735	0.469311	0	0.0232002	0.0145933	0	0	0.485527	0.0104833	0	0	0	0.0784797	0
CDH16	0.00618471	0	0.0365498	0	0	0	0	0	0	0	0	0	0	0	0	0	0	0	0	0	0	0	0	0	0	0.0166592	0.0073971	0	0	0	0.0155481
CDH17	0	0.106083	0.0121914	0.0518049	0	0.0168049	0.0120939	0.0349643	0	0.0616325	0	0	0.00505449	0	0.0192145	0.0470333	0.00597581	0	0	0	0	0	0.0283242	0	0	0	0.0101569	0.0149472	0.118192	0	0.00820785
CDH18	14.483	0.416308	12.4381	0.889213	0	0	0.204948	0.238805	0.0494118	0.319688	0.272423	0.0262601	0.04091	0.457111	0.0470898	2.22949	0.102569	0.112744	0.176974	0.325079	0	0.155758	0.854797	0.366517	0	0.135696	0	0	0.0428746	0	0.0661384
CDH19	1.03695	5.54629	4.3773	5.84178	0.227015	0.660098	3.17237	4.61812	1.39623	5.37454	3.00397	0.700195	7.29378	2.67886	0.132691	16.1098	1.11914	4.19019	0.098617	1.92684	0.0249491	1.5767	6.92341	12.8917	0.34002	0.714014	0.445459	1.8835	2.92728	0.160761	3.53732
CDH2	5.70983	4.73039	11.849	11.6145	0.235656	0.68224	5.196	6.84688	4.3285	9.59703	5.77652	2.18958	9.34038	2.64038	9.67894	28.848	5.234	4.42169	0.857796	3.56996	0.346756	10.0499	8.37786	13.5037	35.6182	2.06431	1.37224	4.63663	5.0764	38.3456	5.38145
CDH20	2.27549	1.42414	2.80026	1.85717	0.113021	0.229842	0.828267	1.25189	0.833607	1.46685	0.518666	0.141655	1.65321	0.550633	0.241121	11.9302	0.748625	1.22935	0.320469	5.11725	0	1.46943	1.76503	3.32702	0.0720981	0.13608	0.0134255	0.671311	0.787679	0.0218135	1.47611
CDH22	2.41013	0.0466984	2.85974	0.127417	0	0	0.0170045	0.0200007	0	0.0471428	0.0465824	0.0109967	0.0057828	0.0304949	0	0.247795	0.0180919	0.0157583	0	0.0549082	0.0427759	0.104359	0.0442512	0.0295896	0	0.0381896	0	0	0.00747079	0.00890359	0.0579915
CDH23	3.12214	1.73405	3.31648	3.13881	0.324596	0.371251	2.54355	6.74307	1.13134	2.9479	1.99473	0.273992	2.62567	2.80064	3.47799	3.39528	3.20269	2.99925	0.504543	2.19594	0.374486	4.69728	3.05574	4.05186	0.343325	1.55425	1.5454	2.18436	2.80185	0.454205	4.14412
CDH24	0.36642	0.167997	0.581645	0.23988	0.213024	0.273827	0.2593	0.285674	0.13842	0.171776	0.126844	0.187293	0.277894	0.335375	0.9127	0.484785	0.262865	0.116623	0.731066	0.473169	4.19466	1.33593	0.187294	0.340478	0.0555196	0.287684	2.38593	0.3928	0.348665	0.195781	0.539555
CDH26	0.121636	0.636308	0.874729	0.455943	0.234065	0.605982	0.471345	0.444362	0.230795	0.234185	0.288272	0.509999	0.150027	0.233762	0.185281	0.712762	0.212027	0.18418	0.446897	0.712516	0.130467	2.14354	0.569672	0.492709	0	0.324862	0.0461672	1.20888	0.998948	0.182635	0.533965
CDH3	0.328823	0.354377	0.498892	0.324257	0.0585682	0	0.471486	0.239139	0.0675072	0.120679	0.122618	0.0260769	0.202252	0.0517711	0.214861	0.153402	0.154471	0.312795	0.103969	0.113707	0.1056	1.03774	1.04159	0.530694	0.111685	0.349364	0.0387313	0.449249	0.355137	0.0853661	0.280741
CDH4	0.272395	0.0701146	0.821214	0.183014	0.018807	0	0.0140381	0.0614324	0.0440868	0.0297104	0.109789	0.0242255	0.0393226	0.0167716	0.0334117	1.20719	0.0718797	0.0795204	0.0383814	0.439895	0.179643	0.106793	0.117896	0.379829	0.0471659	0.0574274	0	0.0311628	0.130495	0	0.0788618
CDH5	1.11366	0.747924	2.26793	2.95956	1.29134	1.42057	0.593372	2.69263	1.99449	4.75374	2.93369	0.530136	0.697448	1.56979	1.67845	6.61277	1.40397	1.86787	1.31506	1.72237	1.21363	2.94313	1.81919	2.16686	3.78349	2.85563	2.29743	1.33125	1.87716	1.35506	3.33744
CDH6	0.895836	1.29557	2.63944	2.12731	0.362086	0.511381	0.676161	1.13726	1.09014	2.29272	1.77669	0.401347	0.718465	0.793447	1.02253	7.40188	0.855771	1.31928	0.102376	1.05499	0.0879888	1.37156	1.09503	2.95689	0.31964	1.27088	0.671401	1.1068	1.80608	0.923572	2.45673
CDH7	3.60337	0.0810087	0.893281	0.281036	0	0.0114724	0	0	0	0.0908857	0.0147423	0	0	0.00832254	0	0.265265	0.00823134	0.0635302	0.230277	0.0320871	0.230263	0	0.0337732	0.0414062	0	0.0109707	0	0	0	0	0
CDH8	0.217592	0.441197	7.29622	0.672507	0	0.104767	0.329945	0.242122	0.190399	1.33571	0.241968	0	0.356313	0.159128	0.193499	3.67511	0.139962	0.662631	0.100741	2.30747	0.0117679	22.3551	0.914859	0.874812	0	0.272511	0.191108	0.408206	0.91996	0.00770554	0.901815
CDH9	0.0880566	0.0745727	5.07256	0.219869	0	0	0.0182141	0	0	0	0.231845	0	0	0.0384865	0	0.365531	0.0565512	0.0420336	0	0	0.0564317	0.0402952	0.0395967	0.0466981	0	0.00964706	0	0	0	0	0.017683
CELSR1	1.57611	2.54992	0.30116	1.51415	0.464677	7.73434	2.45716	6.91257	1.18331	1.49259	1.25056	4.30373	1.4025	4.31685	1.61456	1.53583	1.62358	1.7379	0.187071	0.351233	1.97083	4.80922	1.55358	0.972905	1.0405	3.88192	0.568413	2.78538	2.31819	0.461224	2.74581
CELSR2	2.51531	1.06287	9.20728	3.53919	0.454164	0.772703	0.828335	1.45907	1.13774	3.34382	0.73219	0.353535	2.20264	1.9449	1.90934	7.00363	1.40102	4.31105	0.139908	5.04222	1.50126	6.33425	3.69949	5.07656	0.318513	1.35215	0.936727	1.26967	3.05082	1.5662	3.50004
CELSR3	1.9474	0.847674	3.07588	0.923694	0.676417	4.56841	0.473635	0.59345	3.70782	2.20413	0.169144	0.753182	0.452239	0.332711	0.538778	1.2635	3.58448	1.81702	0.226244	6.34464	2.37337	4.76576	0.539383	0.455085	0.57805	3.02359	5.19892	3.88933	1.46166	2.26362	1.50363
CFL1	456.381	331.956	300.863	343.6	1083.8	582.978	614.235	434.29	446.215	397.306	474.125	441.705	553.256	438.55	557.883	332.005	514.336	472.446	1341.22	444.49	815.211	313.722	509.518	384.175	854.753	371.935	581.007	431.461	425.734	731.392	589.355
CFL2	22.5747	12.1422	14.3206	21.0617	4.75314	9.43264	15.1391	17.9508	21.3801	20.9132	12.7021	8.00175	45.0378	12.6036	9.75978	188.975	13.3426	16.6407	7.62512	15.6631	3.59466	11.9191	14.755	34.1199	8.89017	7.04978	6.05577	6.9213	12.788	7.67059	9.13991
CLSTN1	34.201	20.1442	59.6941	34.2	40.0978	20.2386	20.2106	24.3007	17.3156	19.9944	18.8178	13.7808	17.0687	29.3273	21.5274	27.7031	25.6954	26.0208	14.5357	16.0014	26.3206	37.4975	24.3698	23.7963	21.4075	21.1655	25.8602	20.2508	24.8147	21.5721	33.4814
CLSTN2	0.562352	0.701845	10.418	1.68382	0.0823789	0.0561991	0.106283	0.276354	0.038406	0.385275	0.524271	0.0383224	0.32726	0.241665	0.139652	1.54965	0.234741	0.446415	0.0863728	0.366668	0.0262384	0.649246	0.630125	0.531671	0.0123082	0.222703	0.367406	0.09522	0.164089	0.0175911	0.659729
CLSTN3	34.9084	9.57445	33.4223	15.6242	16.8257	9.04319	10.6031	20.1771	7.40279	11.7873	4.75935	3.95662	7.59504	22.4983	12.1424	10.828	6.7825	9.56107	9.30353	11.4531	15.3503	23.07	14.218	7.33483	5.89079	12.0636	7.52924	7.32414	15.5529	15.2494	15.2676
COL10A1	0.0400909	0.0183732	0.330595	4.05241	0.214075	0	0.00950293	0.0131472	0.0137975	0.258466	0.143606	0	0.310463	0.076288	0.318501	0.100286	0	0.0824776	0.432448	0	0.0592984	1.45447	0.00921455	0	0	0.0981804	0.221128	0.369665	0	0	4.98254
COL11A1	1.41789	1.02508	2.12524	2.60553	0.341746	0.368885	1.33402	1.32695	0.320525	1.6372	1.52793	0.333052	2.26607	0.388084	4.50476	2.77729	0.413062	0.795635	1.28748	1.39986	0.933947	6.20598	1.79648	2.47601	0.0158326	1.73273	2.61732	1.59336	1.48706	0.65589	8.29708
COL11A2	0.287998	0.276161	0.447487	0.148985	0.150609	0.0754804	0.113982	0.268186	0.309254	0.191682	0.15778	0.14834	0.343856	0.335028	1.19313	0.748004	0.101527	0.780392	0.205023	0.956475	0.502354	1.45022	0.142125	0.563455	0.0614141	10.9711	0.461643	0.544055	0.374372	0.529071	0.336539
COL12A1	0.810155	0.385698	1.33717	1.50608	0.51232	0.850924	0.675002	1.81025	0.613832	0.706826	0.464703	0.47329	0.622787	1.48173	1.34448	0.867089	0.648069	1.04198	0.554587	0.616855	1.44402	3.96794	1.04281	1.09956	0.792709	2.54197	2.42523	1.3428	1.32937	1.68601	4.25604
COL1A1	16.923	1.48162	2.31372	33.1996	6.37582	6.98995	11.9831	76.6385	5.78181	16.4976	18.9612	1.50205	17.3414	33.3415	30.7155	7.15433	19.9922	16.3962	9.59498	2.15167	63.682	178.313	67.4846	7.81065	3.78851	8.89741	34.8031	9.45567	5.37829	20.0186	98.4363
COL1A2	25.2231	8.5055	8.61004	47.2305	7.31148	5.9504	14.6809	56.3791	11.5045	22.0116	22.5314	7.41931	17.8579	29.259	55.6679	12.5269	17.8546	21.308	15.8383	4.81491	49.0718	80.0964	44.2654	17.5486	5.21309	21.025	55.2162	22.2435	9.35423	37.8323	131.528
COL2A1	0.189796	0.0199304	0.175395	0.0144117	0.00510087	0	0.135068	0.0380866	0.0445353	0.202497	0.0638128	0	0.047238	0.0771411	1.79345	0.0307885	0.0176118	0.093585	0.522251	0.109699	0	3.80702	0	0.22106	0.00771972	0.0574121	0	0	0.119661	0.0508308	0.109172
COL3A1	50.2983	4.45334	6.07564	71.3228	8.35229	9.65565	29.8757	77.8559	12.5527	5.5391	39.8364	4.47618	7.85059	24.414	18.929	7.86718	20.5374	39.6304	12.0422	2.82469	54.4303	122.451	75.048	17.08	7.78226	30.2505	107.038	25.876	9.01956	54.3438	194.279
COL4A1	14.3123	6.43759	11.4228	17.821	6.85662	10.5501	7.68688	37.4523	21.1542	15.6153	18.3336	4.77572	9.44829	27.1671	25.3659	13.7478	9.82024	17.0465	4.67288	4.53398	9.75342	60.2696	29.8029	27.1463	7.02789	25.1364	34.0701	15.135	15.1154	23.5081	53.0815
COL4A6	0.195015	0.0301419	0.0836696	0.151088	0	0.0064501	0.020403	0.134093	0.0307795	0.0279636	0.00293888	0	0.0423236	0.0333423	0.898441	0.340367	0.00723498	0.0327019	0.296591	0.253425	0.00529382	0.141416	0.0821101	0.449256	0.0142922	0.00964717	9.63396	0.0314843	0.0404604	0.0707233	0.248831
COL5A1	2.34126	1.28266	1.06512	4.77856	0.65142	0.725827	3.32861	8.21339	1.47747	2.66971	3.64836	0.525595	5.29218	5.60933	5.3311	0.762928	2.17533	4.27576	0.775884	0.486575	16.2001	38.6367	9.96255	2.35175	0.60826	2.88182	7.4321	4.00094	2.1401	5.73486	27.2967
COL5A2	5.63261	2.08441	2.19766	7.30928	1.51132	1.89051	3.74215	12.7014	2.9439	3.19045	5.75695	1.45871	3.35164	6.02632	7.33922	2.13715	3.05828	5.14442	1.07653	1.15578	3.77701	24.9228	9.64123	4.42591	1.48589	5.05277	9.87734	7.2599	2.92305	6.7111	28.0306
COL5A3	0.824992	0.904421	3.45107	1.82062	0.15446	0.316066	0.336836	1.71091	0.764523	1.81098	0.969308	0.121522	0.314369	0.793479	0.637929	1.59573	0.859931	0.453182	0.0202763	0.917752	0.784819	1.58303	1.68241	1.68754	0.180049	0.822549	1.13428	0.864346	0.665991	0.506968	1.72579
COL6A1	15.2226	1.96233	7.29112	10.0799	3.90846	4.83859	12.6047	40.3993	6.46395	7.28332	12.4201	4.17965	9.01425	10.694	20.3007	7.06347	13.7082	8.12318	5.57805	3.47276	37.2566	43.2932	38.3589	7.99518	4.20846	4.45915	17.8505	7.86942	7.14422	6.0205	27.4394
COL6A2	25.5249	5.57727	5.49559	17.0259	5.72652	6.44801	9.77045	38.4759	6.96937	8.19729	12.9135	5.45438	11.9608	9.45733	25.8604	4.56493	12.36	9.89554	4.34749	3.95778	67.5732	55.2189	41.0847	12.7249	4.45209	7.3343	24.5127	13.5748	11.2334	10.4732	50.6077
COL6A3	38.038	1.94334	37.8431	16.0061	11.7073	6.46086	6.87604	20.5158	4.70031	4.82259	8.88588	3.80677	6.82676	10.1042	12.3937	0.950153	7.88525	11.3988	3.79943	5.96355	23.7989	61.9776	39.177	5.58657	7.85693	11.6242	56.3754	15.4537	6.67695	30.5721	67.2541
COL7A1	1.45314	0.785942	1.65473	0.764991	0.530942	0.282662	0.610156	0.814231	1.06611	0.683014	0.45485	0.319863	0.993043	1.10713	0.893566	0.812615	0.542417	1.94444	0.43712	2.22635	6.8781	4.40351	1.47776	0.783111	0.927563	7.28269	1.5093	2.08828	2.67905	11.9663	3.43871
COL8A1	1.6974	2.56557	2.53179	6.69499	1.34107	0.898814	1.979	1.07252	0.798001	2.41633	1.89839	2.327	1.28567	0.778541	11.4615	4.52649	0.902626	2.06227	0.836338	1.05545	1.75934	11.3409	2.84336	4.05203	4.02554	1.54156	4.81371	1.98629	1.0678	1.07005	8.65363
COL8A2	4.23578	2.42471	1.15173	3.74739	0.464538	6.99437	3.09093	10.2612	1.16767	2.0617	3.49976	5.50978	0.673676	3.94483	5.66325	1.46498	7.52808	0.949941	12.5213	0.985245	10.3933	10.4554	3.5602	1.62098	0.795545	10.1818	27.3649	6.11152	3.44686	1.11416	5.13454
COL9A1	0.273438	0.433781	0.594022	0.138254	0	0.0151494	0.050809	0.00753959	0.0243206	0.0474965	0.0270302	0	0.194223	0.0824663	0.14059	0.415044	0.238835	0.0422996	0.0902612	0.980979	0.0214741	0.0732035	0.14342	0.609584	0	0	0.0281995	0	0.0273153	0	0.327752
COL9A2	1.42406	3.10399	8.93771	6.02666	7.72014	10.6427	15.193	4.20469	1.6159	5.04491	3.76606	7.95666	7.10085	4.66826	4.43104	7.40878	2.41514	3.81516	3.00499	18.2868	61.961	7.72894	6.25563	7.25294	17.119	5.97903	5.52935	6.05606	7.08292	13.4815	4.7471
COL9A3	1.68412	17.4075	1.29167	10.3845	10.2113	1.41646	6.82791	2.48663	44.3402	11.2201	9.51103	0.399263	8.42412	29.3251	14.7038	7.0167	27.1377	23.7551	1.25866	7.14894	38.7285	10.4083	3.02208	24.0293	0.198288	2.69723	7.91606	13.8299	45.1398	8.48814	6.41693
CORO1A	176.228	169.668	128.781	130.943	1031.3	241.632	261.118	161.713	184.75	157.85	210.876	163.239	204.149	192.941	204.292	64.756	172.307	258.475	366.239	294.558	834.109	204.764	318.583	173.618	345.754	299.586	242.224	98.2028	211.114	372.233	325.533
CORO1C	44.4779	24.2982	50.7043	58.3018	71.5712	29.2814	38.2861	51.8001	56.7284	61.3044	97.7425	46.7634	58.0708	42.5386	29.4096	65.7727	36.9659	52.091	173.677	44.2493	52.4364	55.0695	38.7275	65.9492	190.206	43.8105	28.9305	100.501	42.9936	61.6045	55.3899
DBNL	37.749	52.5335	39.7628	60.5427	97.0785	49.7401	68.6629	82.1509	71.8887	40.1887	62.7507	52.5531	52.3522	63.9338	42.9256	40.4809	49.0277	56.3822	58.5148	69.0494	135.997	62.9074	52.9553	78.9574	96.372	30.4107	89.7244	68.4939	67.1853	64.2426	76.1242
DCHS1	1.1329	0.765135	1.78834	1.19741	0.24453	0.408903	0.32206	1.04271	0.451733	1.13582	0.621444	0.295501	0.484105	0.46765	1.07549	1.92586	0.391393	1.14881	0.836121	1.19878	0.452251	2.01688	1.33091	1.38357	0.696596	1.29792	1.49227	0.862425	0.819647	0.416832	1.86448
DCHS2	0.39151	0.266493	1.24645	0.203836	0.109707	0.0227705	0.0206473	0.688775	0.255484	0.582296	0.162344	0.0106002	0.0999929	1.47192	0.144321	1.09567	0.109305	0.130844	0.0334817	0.484631	0.121193	0.457253	0.240028	0.242452	0.270222	0.0488955	0	0.0367838	0.0491145	0.00252305	0.283597
DES	0.0904023	0.112622	2.49481	0.324547	0.0534015	0.292036	0.0142911	0.577835	0.367177	1.70485	0.354254	0.084383	0.0958433	0.195651	0.232516	0.778203	0	0.305438	0.11892	0.257847	0.181141	0.0703426	0.103757	0.399755	0.305659	0.0962966	0	0.102494	0.158923	0	0.433077
DSC1	0.0462193	0.0200826	0.0476013	0.0169811	0	0	0	0.0151726	0	0.0214798	0.0139273	0	0.0307336	0.0104877	0.00963229	0.0181481	0.0051851	0.00572534	0.0301344	0	0	0.00963534	0	0	0	0	0	0.00751469	0	0	0
DSC2	5.73414	4.17431	3.42298	6.15625	0.641255	0.681161	3.62501	9.11754	3.9947	4.52422	7.78808	3.82059	8.49556	2.63614	4.85959	4.7438	4.52523	2.829	0.813636	1.32783	0.718853	3.71671	4.487	4.90403	4.62151	0.605054	2.00296	3.86483	2.02135	0.210337	4.89515
DSC3	0.0215116	0.0210182	0	0.0235074	0	0	0.0131425	0.0276504	0.0582677	0.034332	0.00277197	0	0.0994087	0.00313278	0.00865287	0	0.00310061	0.0206096	0	0.00403857	0.0181786	0.157926	0.00849468	0.0114166	0	0.00413356	0	0.0676558	0	0	0.00426434
DSG1	0.0370954	0	0.0219804	0.0102525	0	0	0.00608714	0	0.0255151	0.0688578	0.00772356	0	0.0110474	0	0	0.0377282	0	0.0137405	0.0500344	0.0056209	0	0.0462555	0	0.0307415	0	0	0	0	0.0136603	0	0
DSG2	0.455912	0.585689	0.147555	2.88727	2.66983	0.0510113	0.183455	0.735304	0.163687	0.682525	0.515342	0.0712242	2.01938	0.323113	1.12533	1.98151	1.43895	0.751713	0.17212	0.0580993	0.0339698	5.78074	0.721894	0.469168	0.0587499	0.441153	0.0175974	0.673972	0.109612	0	0.240279
DSG3	0.0194358	0.00379914	0.0280034	0.00642662	0	0	0	0.00765891	0	0	0	0	0.00665041	0	0	0.00343422	0.00393076	0.0130263	0.0227551	0	0	0.0073032	0	0	0	0.00524005	0	0	0	0	0.00540401
DSG4	0	0	0.00629797	0	0	0	0	0	0	0	0	0	0	0	0	0	0	0.0204455	0.02803	0	0	0.0343949	0	0	0	0	0	0	0	0	0
ELN	2.03997	1.71849	4.57792	1.79692	0.0957852	0.388713	0.542942	0.430226	0.189348	0.952028	0.618915	0.171741	0.258203	0.1177	4.88269	2.22817	0.160141	0.416141	0.561037	3.43653	0	2.8255	1.00254	2.16313	0.701886	0.492879	0.477151	0.429505	0.587328	0.0324635	1.21013
FAT2	31.944	0.017421	0.0282675	0.0191838	0.0264476	0	0.00642921	0.0741725	0.0135067	0.0063341	0.0248736	0	0.0272715	0.0103622	0.0136045	0.00511721	0.0175814	0.0399045	0.033748	0.011842	0.198491	0.016929	0.0120175	0.0111082	0.0289771	0.119156	0.00536094	0.00638336	0.0031977	0.0152752	0.0221817
FAT4	0.774755	0.419985	1.25635	0.897024	0.219396	0.196525	0.226512	0.438055	0.185128	0.805046	0.430009	0.0975322	0.448678	0.243856	0.39552	2.28578	0.224208	0.573893	0.0768402	1.00945	0.046142	0.464299	0.526629	1.25074	0.295492	0.384275	0.523852	0.361269	0.427546	0.20631	0.773517
FBN1	12.8596	7.3612	7.29951	11.8413	1.94922	3.50344	4.23948	6.23645	3.12581	6.58154	4.72744	2.5509	4.16317	5.86748	9.43396	6.58604	2.99006	5.04699	3.89583	5.3724	4.76716	13.7664	10.4148	9.1687	4.51548	5.75614	5.01968	5.42407	6.90236	7.4491	22.3669
FBN2	0.0752494	0.0910062	0.185425	0.600658	0.0537584	0.0547213	0.0647804	0.169713	0.515296	0.379069	0.499036	0.173997	0.0657975	0.150477	1.56005	0.0888124	0.0787571	0.0627446	0.141416	0.0259866	0.0766174	0.21352	0.165109	0.313058	1.15489	0.165833	0.437519	0.126601	0.93559	0.0309843	0.397871
FBN3	0	0.118205	0.193102	0.0598391	0	0	0.00332575	0	0	0.218882	0	0	0	0.00238312	0.00219009	0.0391685	0	0.00521707	0.0136175	0.422596	0	0	0.150634	0.217128	0.00310907	0	0	0	0.00515136	0	0.00324594
FN1	259.29	176.756	89.2713	653.627	41.3228	57.253	109.921	324.374	164.272	280.572	420.346	76.1148	155.669	218.866	749.077	72.1271	87.9946	450.947	177.874	31.041	430.857	995.753	457.895	346.975	69.9702	183.779	246.823	344.319	161.13	265.01	1288.66
FSCN1	7.00875	4.94857	9.55615	7.75206	0.987504	1.20272	7.04042	20.8341	3.54388	5.09868	6.01745	0.714026	8.0553	7.14209	1.37921	32.4075	7.25977	7.05947	1.09149	12.4902	8.57044	9.65228	14.1834	10.1415	2.15313	1.56151	2.06575	2.84943	4.07701	1.1727	11.7795
GFAP	214.383	96.097	727.164	374.62	1.23301	26.9344	78.7508	59.9465	20.0873	263.544	24.8273	68.4383	13.3519	19.2849	172.645	2845.76	60.2484	48.532	7.02419	937.151	0.646492	108.67	126.466	527.643	49.448	40.471	19.0222	10.8097	105.986	5.24947	74.0268
ITGA1	2.92006	7.0891	5.68214	5.22789	2.51999	2.38828	0.973586	7.96129	11.6254	14.7699	7.33454	2.78012	4.02436	7.22859	13.9381	7.28865	2.65256	4.12809	0.804863	8.58525	3.20292	13.1952	7.62863	15.0366	3.93009	5.6574	5.16891	6.65753	9.87955	3.31655	17.7613
ITGA10	0.814352	1.48612	1.93766	0.888683	0.779588	0.358225	0.389475	0.342978	0.538612	0.468911	0.160604	0.32422	0.221234	0.959627	0.467577	0.515492	0.288212	0.550396	0.229047	3.02378	1.24673	2.98559	1.04699	1.05267	0.313263	3.50728	2.18368	2.41035	1.25574	1.34317	1.9941
ITGA11	0.223964	0.270191	0.460479	0.394441	0.309888	0.0838666	0.0661464	0.24197	0.0713393	0.136809	0.159991	0.0372838	0.0697805	0.163669	0.868815	0.312193	0.0828535	0.177414	0.203088	0.0907521	0.874786	1.2404	0.26214	0.14083	0.0687648	0.261382	1.38338	0.174375	0.0860259	0.27244	1.28526
ITGA2	2.20159	3.18354	3.17603	4.06574	2.60897	4.03753	2.42763	4.41392	2.2908	2.54708	2.01388	3.87964	3.41646	1.31167	3.43436	5.15715	1.8077	3.00532	0.0387405	10.6179	0.531255	3.26573	3.69366	5.70718	7.49237	4.44151	2.50673	1.8788	3.25534	2.10654	5.21948
ITGA2B	0.306198	0.111221	0.721858	0.474215	0.28294	0.223572	0.0292885	0.0410261	0.236886	0.147705	0.123848	0.521076	0.818965	0.0549874	1.20145	0.71394	0.633996	0.539004	0.0406373	1.17749	0.307635	0.321387	0.67197	0.670982	0.0774037	0.847278	0.0807979	0.16499	0.341152	0.973335	0.483565
ITGA3	2.42617	2.74749	6.96415	5.2232	3.17199	6.62717	2.06642	5.42442	2.81426	5.32639	3.13799	1.72814	2.21784	2.77241	6.90036	4.57923	2.42429	4.61439	1.84728	5.19274	2.17161	17.4998	8.60458	8.15627	1.77436	12.1567	3.37427	5.8182	7.70457	3.62774	6.61331
ITGA4	19.2948	45.4533	13.5523	53.8995	45.4695	13.0454	6.59224	16.592	30.9735	39.7541	23.1109	12.3566	38.7703	30.0088	23.4937	8.51212	7.49489	33.4864	0.796701	17.6102	2.89575	15.2496	41.2281	29.6907	41.386	35.0758	6.6033	14.4414	55.1917	34.6303	25.6191
ITGA5	13.5847	7.67754	9.79669	17.7189	2.84231	1.70819	4.02624	15.669	9.78663	42.6885	11.7599	3.8845	14.2354	5.52383	7.82669	6.22037	6.65216	14.6481	9.81883	2.76267	12.1565	27.6646	10.7108	14.8777	7.87649	15.6358	8.06808	35.1444	9.57654	3.57635	35.1732
ITGA6	2.8563	8.1994	11.057	11.3968	1.4423	1.94318	2.03339	8.44508	4.37035	6.35368	7.95705	1.96573	2.995	9.94406	11.1443	31.1968	2.12602	1.67423	0.522964	5.52202	0.993062	4.25056	4.89746	8.16892	3.65426	3.02275	12.6984	2.22587	3.66104	0.891369	6.87778
ITGA7	6.1535	5.53651	10.6029	7.12983	0.472607	1.2544	2.54707	2.00315	3.63916	4.70577	2.37932	1.7715	1.0791	1.33303	2.32293	11.5808	2.42062	2.09706	1.72629	7.66067	1.79302	6.71815	5.85717	16.0057	1.19428	3.31255	1.83004	6.2999	7.45636	1.3159	4.36639
ITGA8	0.907415	0.114246	1.2824	0.875232	0.057944	0.315542	0.330842	0.0529269	0.215787	0.152766	0.125737	0.186618	0.0540813	0.0895973	0.203823	0.478312	0.0735159	0.130684	0.184746	0.216481	0.163598	0.184148	0.216075	0.0782915	0.210864	0.352751	0.185296	0.143736	0.0907267	0.637084	0.283899
ITGA9	0.776249	1.90017	6.00049	2.72273	0.648918	0.370885	0.142213	1.092	1.37653	2.10417	1.01882	1.21149	0.401381	0.272024	2.12569	1.90343	0.486129	0.733912	0.577808	1.26623	0.294396	1.55604	1.1666	3.25277	2.59559	0.770095	2.49396	0.848856	2.18874	0.491198	2.57903
ITGAD	0.261636	0.0979918	0.0286729	0.982447	0.0817211	0.214336	0.283955	0.422571	1.18454	0.301144	1.08155	0.0680588	0.136435	0.0586536	2.45522	0.188136	0.27149	0.139831	0	0.44471	3.54458	2.07847	0.761846	0.181001	2.18252	0.526902	0.572072	0.196133	0.651623	0.00732683	1.33815
ITGAE	27.4074	59.8192	37.0935	48.9737	87.2007	32.4434	48.1674	20.302	61.0551	30.6079	43.5141	33.9683	21.2481	19.7156	29.6952	21.4402	40.584	24.9488	148.863	27.0994	209.927	42.2942	17.572	36.2337	54.144	70.195	29.488	23.8337	32.754	21.8138	41.7218
ITGAL	13.2354	30.4375	21.3413	47.4663	50.2052	4.77031	57.0925	41.355	56.6029	49.4646	62.8963	9.21391	13.583	79.2224	60.5846	46.5513	57.1483	28.6211	12.9944	39.042	74.1571	97.6683	59.5272	29.972	26.8791	43.4797	42.9404	57.35	58.5483	38.5139	51.7101
ITGAM	13.4658	6.0747	5.65879	15.194	2.31208	1.45342	8.56976	17.9906	5.3058	4.23037	12.0573	2.96638	6.37218	2.19722	6.76738	7.60506	7.30279	9.62748	1.93863	6.5291	4.03194	24.0599	12.4133	11.0255	8.66698	2.98093	6.8992	19.0731	7.7979	1.89294	19.3508
ITGAV	28.4297	29.4457	38.0788	45.2364	6.88077	9.98437	20.1472	25.1998	14.3616	25.6391	36.7324	10.4562	30.373	16.3906	29.5631	70.4398	10.9897	26.065	2.20443	19.5312	1.87439	35.0247	20.6703	39.3439	6.71923	13.2256	14.1017	17.1362	12.7445	8.22748	34.5453
ITGAX	26.2222	10.3308	8.68573	11.7268	3.44639	3.53392	13.6904	27.071	5.51751	31.7976	14.7039	0.798434	22.0467	13.5422	17.6463	6.58924	20.6834	14.3299	1.21883	18.8023	131.144	52.4631	27.9855	19.0324	8.33108	13.2163	7.5497	25.0065	18.8838	8.38768	27.2998
ITGB1	83.2612	36.5255	43.7897	78.8333	107.844	36.9852	47.4127	57.9773	40.146	63.2976	57.736	50.3236	55.2942	47.0184	77.7422	89.8454	57.7249	23.1695	21.1101	31.2878	15.4838	67.1269	44.8973	57.0821	68.1643	31.6684	37.003	48.9811	33.6259	102.975	70.2212
ITGB2	120.996	55.4659	45.912	202.637	39.2646	20.9844	76.5809	201.626	77.6217	71.1621	153.138	40.5025	54.2527	57.6713	72.6977	44.9929	72.7549	107.816	25.1052	46.0519	205.442	271.413	165.048	108.47	205.877	21.9637	53.1162	119.462	107.735	16.3706	161.654
ITGB3	0.497891	0.569805	0.91884	0.74303	2.71742	0.278218	0.882183	1.51515	1.15769	3.1698	0.541689	0.360918	1.04255	0.840237	1.96034	1.22065	0.41531	1.38047	0.0639381	1.23572	0.153562	3.42401	1.05461	0.737908	0.950526	2.65762	1.22873	1.93948	1.61418	3.41179	1.75315
ITGB4	5.94879	1.80757	6.11068	7.5948	0.785227	1.47949	5.91334	5.96008	1.91693	3.28909	0.971118	1.41379	3.93072	1.22117	7.95088	19.0686	3.12468	8.27012	2.30628	7.57663	3.01399	5.30634	5.23195	8.4897	1.58259	1.83046	1.27987	1.22222	2.60065	1.25812	4.12502
ITGB5	4.08876	5.6649	8.07231	14.0928	1.11441	2.13145	2.34336	3.44041	3.0635	5.65281	6.28818	1.62611	2.92947	1.80787	9.18712	12.3874	2.73856	4.51023	3.25593	6.12585	5.9622	11.4571	9.13701	7.23577	8.78141	5.37585	8.74175	4.70015	1.86943	2.15036	15.8602
ITGB6	0.281615	0.00470045	0.0762721	0.299089	0	0.129039	0.0137061	0.0912183	0	0.00670612	0.013045	0	0.025175	0.0303225	0.192378	0.485934	0.236529	0.0328005	0.831625	0.0836164	0.24112	0	0.0617745	0	0	0.020194	0	0.513883	0	0	0
ITGB7	21.0011	30.0187	13.678	20.3485	32.3717	10.8914	30.766	25.709	15.7784	20.1944	20.5921	2.1859	13.9745	8.34111	14.9923	9.82546	10.589	5.30653	107.561	47.024	33.4715	21.4453	34.6678	7.91782	36.6271	5.68725	21.4817	15.2314	18.222	12.4997	19.3016
ITGB8	8.17501	5.36903	7.44995	12.6688	0.267565	1.2846	2.19845	4.8767	1.85799	5.14544	2.06637	2.10493	5.7858	2.0009	5.67631	31.6592	1.20585	3.31535	0.354033	7.14265	1.43624	3.26648	4.85426	13.4695	0.492968	0.999614	3.07125	2.23594	3.50965	0.49348	3.17182
KRT17	0.0380522	0.302362	0	0.180442	0	0	0	0.158017	0	0.0548727	0	0	0.131047	0	0.0912123	0	0	0	0	0	0.861207	0.549846	0.318838	0	0	0.115195	0.16116	0.194386	0	0	0
LAMA1	0.187141	0.282453	1.54231	0.467722	0.0207097	0.0397991	0.12022	0.13982	0.0765432	0.587084	0.14153	0.0404843	0.286609	0.0313789	0.908052	1.44961	0.0443682	0.121862	0.530956	1.06103	0.0730579	0.263537	0.350474	1.36059	0.0350846	0.0531686	0.0634138	0.171182	0.299197	0.0317984	0.552283
LAMA2	8.14673	1.19415	3.09842	8.73313	1.44118	1.01934	1.31373	1.78324	0.665723	1.13436	1.87118	1.59589	0.36477	0.728992	1.13287	3.17143	1.16522	1.43726	0.564019	1.56959	0.999235	3.22272	3.39383	3.57443	0.295825	1.48147	2.68407	1.24085	0.521524	1.19604	6.60784
LAMA3	0.196966	0.0883409	1.14226	0.264357	0.0335828	0.291612	0.206668	0.368693	1.20939	0.260564	0.191225	0.045974	0.0112334	0.0450576	0.76493	1.27735	0.359584	0.0889864	2.5039	0.200631	0.124764	0.14756	0.509531	0.341791	0.172047	0.394498	0.156349	0.330823	0.224736	0.108544	0.316125
LAMA4	7.4689	3.29693	5.59556	4.85014	1.27497	2.74733	3.69019	10.484	5.98857	7.75109	3.80145	1.81143	2.5121	6.29561	7.54435	8.26437	2.75032	6.07958	1.34169	4.1452	3.31324	16.0558	7.95927	11.1414	1.87935	5.22896	7.3357	7.54559	7.67595	5.57037	17.3074
LAMA5	3.35715	0.769389	4.38596	3.4503	0.990629	3.73179	0.541976	1.45535	1.75505	1.88296	1.09303	0.640163	0.726149	0.900107	6.59395	3.75135	2.40708	7.37247	1.17844	3.42245	61.078	18.0244	2.20511	4.3828	2.08564	6.33915	6.67505	3.03191	6.96972	0.707681	3.04995
LAMB1	13.3408	2.30966	7.33489	8.9571	6.09648	4.23204	4.5651	10.3332	2.98124	2.80178	6.20777	4.0365	5.67813	6.5311	9.68053	3.34583	7.28695	6.402	9.63315	1.71446	22.9167	21.7648	13.8531	9.52134	2.45952	10.7157	11.6957	8.24176	7.61688	6.58478	27.1493
LAMB2	11.5448	8.36851	20.3137	21.2796	3.19295	2.13505	4.8858	15.3594	8.96528	17.1689	13.0048	6.41248	9.98526	6.93294	13.6376	42.1873	6.21741	8.98062	7.91723	15.2357	16.7833	22.3149	12.272	27.0199	6.14219	7.54726	8.95017	9.09872	12.4606	4.21576	26.1435
LAMB3	0.852798	0.205887	2.99228	0.83252	0.0470325	0.0299307	0.393846	3.87989	1.03649	0.902559	1.05746	0.137509	0.881503	0.62991	0.601113	1.2323	0.743691	1.8834	0	1.87037	0.334101	1.25718	1.23086	0.857942	0.609373	2.15828	0.59726	2.07002	0.488244	0.190486	1.49813
LAMB4	0.871846	0.00357639	0.423934	0.0457886	1.14986	0.0342522	2.06859	0.126762	0.0192837	0.0250376	0.0325504	0	0.154023	0	3.85819	0.0694978	1.88667	1.344	0	0.199093	0.435045	0.3013	0.399288	0.125829	0.314869	2.53158	0.0919295	0.454831	0.0384388	0	1.76155
LAMC1	20.0186	21.5896	33.2222	8.19309	37.0804	29.4205	36.1716	30.8325	23.3959	16.4813	27.853	28.5435	40.2707	23.0696	17.7475	12.5638	18.5958	28.9265	9.05673	22.6926	10.6188	42.3677	34.6132	32.0028	33.1662	20.5584	22.7478	25.7097	33.6338	41.7708	28.6172
LAMC2	1.0494	0.00982994	0.185141	0.0657016	0.0109809	0.0165778	0.0476986	0.486247	0.034636	0.289274	0.155084	0.0732929	0.177403	0.132494	0.0078527	0.0681092	0.579443	0.079415	0.104931	0	0.104194	0.0624935	0.171457	0.0829244	0.0779402	0.067657	0.100093	0.0775413	0.023098	0.249702	0.0680989
LAMC3	0.80247	0.484141	2.30147	5.38137	1.03754	0.547622	2.77096	0.992167	1.06819	1.77191	3.3934	0.887039	0.16939	0.816329	2.0629	1.31276	0.397537	6.00041	0.616728	4.33257	2.64875	3.35481	1.0521	1.95852	0.261884	1.11243	0.776801	0.199652	1.61936	5.148	4.80609
LCP1	468.652	172.153	177.715	308.595	768.595	700.031	391.207	552.956	388.575	272.935	352.646	498.496	733.223	520.492	463.486	186.97	769.369	772.078	266.842	124.474	268.714	292.619	759.922	206.416	670.265	778.586	611.815	618.396	300.105	388.601	392.848
LCP2	17.5707	38.3415	35.2213	86.2207	9.32301	8.43798	7.90614	28.8239	34.1664	53.4881	38.7522	13.2882	13.7192	9.73761	48.8395	23.7644	16.6667	11.4606	9.84035	20.6016	27.5654	43.6793	42.0232	53.2861	49.7021	5.05017	22.0172	70.6966	61.0872	3.26429	64.8307
MMP1	0.220449	0.0682292	0.0719643	0.124857	11.5235	1.37529	8.26729	4.12416	7.7249	5.12311	8.37126	12.1913	1.6918	5.53961	2.20382	1.07542	5.82735	0.463739	19.0127	0	65.4659	0.715457	1.7287	0.561545	14.7345	3.36805	4.97723	3.86497	4.77427	4.9934	1.21829
MMP10	0.0263207	0.0387165	0.0545068	0.0981942	0.28179	0.155893	0.76704	0.0388702	1.42289	0.310331	1.65387	0.108695	0.0672875	1.63743	0.0369167	2.92083	0.159185	0.0556314	0.23508	0	0.118549	0.0736929	0.435538	0.0163371	0.10419	0.0883753	0.0628852	0.152906	0.116098	1.19052	0.0907999
MMP11	0.471064	0.906298	0.465289	1.93081	0.677842	0.327642	2.22824	1.17398	0.498191	2.56274	0.606266	0.177911	0.821871	2.20728	3.89443	1.14049	0.342865	2.13236	4.73141	3.00635	4.18801	4.75661	2.5481	2.12453	0.427461	1.38409	7.7739	1.57622	0.662393	0.953408	7.77037
MMP12	10.3653	0.156619	0.203377	0.11186	10.4773	0.485616	0.489486	10.0724	2.68547	2.15018	0.0555199	12.822	2.73568	0.902983	2.84083	0.0108405	30.2258	0.463826	20.4177	0.0160587	1.89889	0.757778	0.678372	0.183052	0.876782	41.0358	37.7435	9.29422	0.542472	51.0607	0.933761
MMP13	0.0245729	0	0	0.0067762	0	0	0	0	0	0	0.0582064	0	0.0273992	0.00836223	0	0	0.0248116	0.0534214	0.0963626	0	0	0	0	0	0.0108596	0.0429038	0.136169	0	0	0	0.022158
MMP14	32.2623	12.0995	16.502	30.7069	4.38305	3.7873	23.8335	91.4034	16.0864	22.4173	61.6909	9.5531	34.0713	19.1863	23.8788	9.77386	26.745	40.5487	3.67547	12.2463	15.9429	86.1337	45.8473	28.8728	38.416	6.56913	24.3527	45.5601	21.7608	4.53087	64.9499
MMP15	0.597234	0.144744	0.578277	0.316544	0.534563	0.43479	0.480085	0.346957	0.0792096	0.327429	0.198481	0.183499	0.47572	0.365025	0.531642	0.721467	0.613998	0.296217	0.14974	0.322269	0.677807	0.527021	0.45153	0.404857	0.259218	0.529593	0.439657	0.186868	0.157791	0.460764	0.567159
MMP16	2.11707	0.387033	3.69084	0.859016	0.0138984	0.197566	0.271756	0.126409	0.360073	0.584846	0.404024	0.0860042	0.201278	0.134418	0.352584	3.69645	0.126173	0.329165	0.0319525	1.97717	0.0242636	0.922064	0.651944	4.07466	0.0757033	0.85026	0.399038	0.148042	1.55626	0.0605149	1.13676
MMP17	1.35489	0.26076	6.19144	0.916054	0.468553	0.649799	1.07188	1.17084	0.641535	1.11913	1.32988	0.336098	0.205244	0.370926	2.09457	2.10512	0.709959	0.22942	1.90614	1.82654	9.11112	0.750325	2.2458	2.67796	0.269761	1.3094	0.567898	0.776601	0.63475	7.46728	1.81001
MMP19	3.7763	0.82257	1.35316	3.30632	1.79788	0.516981	1.70467	6.23619	1.46987	16.8007	0.8154	1.72075	4.12823	1.10175	2.20358	0.350186	2.08832	4.6622	3.62344	0.425886	7.98542	5.4147	5.0435	3.2832	6.14831	3.40206	3.58467	9.14594	0.656118	1.76753	3.96752
MMP2	11.1178	2.46798	3.28482	11.0998	2.53339	1.75839	12.8417	119.136	0.479773	3.681	5.16416	0.941906	18.1754	19.442	2.88205	7.2319	18.6913	30.1615	2.58087	3.58343	6.08253	19.9278	16.9105	3.74704	0.863613	1.10367	4.79996	1.43551	1.96331	2.67098	41.136
MMP20	0.011694	0	0	0.0716189	0	0	0	0	0.0120516	0	0	0	0.00997111	0	0.0109414	0	0	0.189633	0	0	0	0	0.0588197	0	0.149827	0.153809	0	0	0	0	0.0161553
MMP21	0	0.0117063	0.024696	0.0296594	0	0	0	0.0587941	0.0246122	0.0165789	0	0	0.0101821	0.0243657	0.0111728	0.0948761	0	0.0132556	0	0.0780996	0.0178973	0.0446212	0.0164741	0.0296433	0.0157767	0.0802384	0.0142697	0.0173663	0.118568	0.062669	0.0329909
MMP23B	0	0.0355964	0	0.0459756	0.117401	0	0	0	0	0	0	0	0	0.0597983	0	0	0	0	0	0.0471534	0.233291	0.413892	0.0253111	0	0	0.0242844	0.0216237	0.157296	0.064951	0.0758236	0.339984
MMP24	6.24943	0.119996	2.07268	0.19077	0.00430252	0.00972522	0.0209882	0.014508	0.0203168	0.0753113	0.142055	0.00452716	0.0293875	0.0200612	0.0460665	0.576781	0.0347376	0.0438347	0.115196	0.0322902	1.33228	0.00921676	0.0474988	0.054752	0	0.0264605	0.0352372	0.0215733	0.0325288	0	0.0750118
MMP25	2.26295	0.2641	0.488577	0.628863	0.270537	0.377928	0.867819	3.79946	0.836083	0.566277	0.94886	0.644244	1.46097	0.952744	0.95393	0.302993	2.02205	1.12594	0.217159	0.480924	7.67655	3.3342	3.22208	1.18917	2.72899	0.821067	0.65014	1.01793	0.414598	0.395855	1.42998
MMP26	0.113634	0.473096	0.133519	0	0	0.0404948	0.0363324	0	0.157367	0.105888	0.274829	0	0.0652448	0.0521902	0	0	0.321996	0.422703	0	0.730236	1.21387	0	0	0.908265	0	0.386008	0.03058	0	0.0282548	0	0
MMP27	0	0	0	0	0	0	0	0	0	0	0	0	0	0	0	0	0	0	0.0712009	0	0	0	0	0	0	0	0	0.0174256	0	0	0.016552
MMP28	0.445656	1.26588	1.98438	2.83858	0.521259	0.258279	0.597523	1.04589	0.287959	0.748829	0.866986	0.0868396	0.372366	0.625522	1.08143	5.02645	0.449206	0.733228	0.161598	1.42603	0.190435	1.02047	2.27524	1.69237	0.352343	1.03144	0.729154	0.887278	0.770498	0.235253	2.99665
MMP3	0.113121	0	0.491054	0.533713	0	0	0.128718	1.06929	0	0.833751	5.67637	0	0.173645	0.184656	0.103205	2.99573	0.0342289	2.06015	0	0	0	0.719034	0.288354	0.0280743	0	0.0761792	0	0.0758189	0	0	1.14116
MMP7	4.00673	82.8414	5.48305	45.8246	0.801629	1.20987	4.60927	15.7414	10.8457	19.6605	33.8143	1.56481	114.515	13.8395	15.4002	0.871556	3.3525	18.8644	3.94971	0.569902	0.167098	18.3167	72.1359	19.4338	0.804765	63.2167	0.157203	32.7605	1.54097	0.92221	7.43054
MMP8	0.216691	0	0	0.0850287	0.118165	0.0142952	0.08229	0.959991	0.0406674	0.140816	0.0309227	0	0.345541	0.0346667	0	0.00637903	0.0373873	0.26403	0.0425407	0	0	0.14427	0.102317	0.049315	0	0.159469	0.0408572	0.518759	0	0.0995549	0.327098
MMP9	119.403	0.103789	1.44241	0.956636	2.55035	4.5524	102.042	383.878	1.02385	1.67427	2.67419	1.00982	69.1351	49.0047	1.68709	0.0595421	98.053	106.729	8.32074	0.871069	169.889	71.4224	165.92	17.6628	2.51273	15.2248	22.2713	50.5513	0.42521	12.5776	62.284
NEFH	1.63754	0.896641	10.4018	2.07409	0.0607524	0.171277	0.51754	0.868988	0.482972	3.56032	1.06884	0.201888	0.433714	0.270918	0.335335	1.93537	1.29357	0.353718	0.169347	0.341089	0.188357	0.887138	1.52982	0.643193	0.260522	0.0776698	0.234491	0.185626	0.553764	0.0531181	0.632304
NEFL	4.8545	1.67604	28.4274	2.54835	0	0	0.0303387	0.141571	0.0385408	3.31738	2.11783	0.00981154	0.0318548	0.42956	0.00499397	9.29574	1.19973	0.356348	0.0312415	0.0699987	0.00789859	0.159849	1.95683	0.032984	0.0141532	0.114743	0	0	0	0.0140136	0.0960888
NEFM	3.33718	0.96085	18.5721	2.76306	0	0.0527803	0	0.307186	0.0289448	4.81643	1.31594	0.0245474	0.0607998	0.193908	0	4.88329	1.00402	0.609742	0.104061	0.132963	0.0182601	0.148952	3.69793	0.116971	0.0643732	0.168475	0	0.0204608	0.0296442	0.0116882	0.194535
PALLD	12.3146	8.74492	10.6137	21.824	7.40775	2.59702	6.72797	9.72413	7.15215	14.7752	5.51615	6.01835	10.7739	7.42539	13.1177	37.8456	6.5386	4.50665	1.20377	4.41067	8.57404	64.3142	11.0262	14.4891	5.21351	3.91554	3.41914	6.91575	4.50057	12.0503	14.1354
RET	0.312693	0.0589943	1.04853	0.11869	0.00459074	0.0207362	0.02703	0.106764	0.0396398	0.471006	0.0702702	0.0349786	0.0496528	0	0.0699757	0.274347	0.110858	0.0169452	0.052912	0.064611	0.151517	0.0438466	0.0290014	0.0940827	0.0221063	0.0985659	0.0424171	0.378129	0.0432215	0.00999142	0.063731
TBCB	51.0346	89.4065	68.1004	52.2225	190.577	41.9802	60.746	63.7649	73.2795	59.9659	55.8543	70.2794	104.718	51.8671	36.4206	129.188	61.1743	49.2889	174.485	91.6344	205.843	44.4355	50.911	83.0886	102.643	53.5366	64.3781	66.5893	63.6762	55.9296	113.449
TIMP1	406.932	252.675	166.456	1766.77	62.816	72.5115	314.969	804.857	364.146	963.638	1281.67	115.398	440.216	231.11	733.248	162.188	175.084	871.071	419.819	35.4068	1838.28	1625.93	811.269	421.973	106.851	97.3012	426.034	542.352	300.901	285.477	2041.22
TIMP2	16.4019	18.1226	17.5904	69.3206	4.96357	5.61733	8.99447	28.1973	17.265	29.6482	32.2157	9.95732	21.6736	7.16463	24.8151	47.2631	12.7905	15.7243	11.7959	20.5156	7.29114	42.1435	31.9022	27.3458	17.7022	7.01741	11.4352	15.8475	28.4832	4.14966	33.6547
TIMP3	24.5902	7.50373	11.5979	20.975	6.03244	4.08541	4.90702	5.02985	4.76323	18.2009	5.14805	7.37074	9.18652	4.6598	20.476	13.8803	2.42655	7.27296	7.49033	5.17909	18.8856	20.0835	11.1485	10.71	3.94287	11.717	16.1561	13.5766	4.84888	5.6038	21.0136
TIMP4	13.7875	0.304872	0.687347	1.64954	0.0252597	0.223028	0.160608	0.041721	0.0581528	0.979132	0.166031	0.233227	0.0601656	0.014404	0.501733	1.83257	0.0427036	0.0626101	0.0842634	0.848387	0.0849578	0.210798	0.155795	0.841926	0.242095	0.360348	0.0168729	0	0.29601	0.0185114	0.214254
TUBA1A	101.506	57.5791	132.518	87.1714	51.8448	23.5053	151.795	162.738	103.281	121.125	86.2137	17.8465	308.689	52.8555	95.7244	841.609	66.5651	114.343	211.134	250.517	99.0168	43.1584	106.191	238.954	124.256	41.9157	42.6903	34.5507	77.1234	91.5987	138.197
TUBB	425.682	311.106	210.767	126.622	700.935	536.069	293.737	590.838	370.773	305.225	273.056	502.423	417.768	464.649	530.844	208.237	543.369	512.301	813.828	229.61	276.483	224.035	347.725	231.796	365.304	337.209	513.217	284.117	320.183	470.1	348.705
TUBGCP3	11.7627	28.6412	14.3346	10.8763	25.8859	30.1899	14.6714	11.1478	15.9584	12.8564	10.9913	19.2792	14.8549	26.2387	11.9541	12.2094	20.1775	27.0804	13.2415	19.0509	24.373	35.7425	22.5783	18.1039	19.351	27.6214	19.143	33.4258	22.9532	23.7198	22.9509
TUBGCP4	7.83344	12.1184	7.35182	5.64699	14.9272	13.0023	7.23475	9.57497	6.75451	7.48774	3.05082	10.5041	9.81563	5.92125	7.25554	5.55608	10.4816	17.8364	14.5003	11.8898	8.72726	14.4653	11.8146	6.64164	12.1463	21.3596	18.8062	8.68217	12.2847	22.6429	11.7655
TUBGCP5	8.1935	15.6133	8.9201	7.19023	10.7685	13.6723	17.2461	13.3619	12.8984	9.36474	5.37252	19.1842	15.4287	17.1412	14.112	14.8138	17.2473	8.608	9.94884	12.9422	6.73733	31.8966	12.5243	14.8028	8.6487	25.5308	9.3537	12.1958	12.5362	15.6471	10.3213
VIM	503.315	246.685	433.433	591.689	218.878	423.458	252.729	926.594	314.876	493.715	396.622	274.486	376.367	265.205	486.478	938.951	306.777	262.751	877.372	173.115	429.404	488.797	443.848	631.817	497.198	118.716	174.202	386.482	465.799	181.816	417.148

## Sheet: Cells RNA-seq
gene_name	TK_fpkm	TKMTX_fpkm	HKBML_fpkm	HKBMLMTX_fpkm
ACTA2	3.47297	2.75994	31.5731	33.5789
ACTB	5946.99	5732.92	4913.39	4801.56
ACTN4	62.7853	54.8804	49.9154	55.8798
ACTR10	31.4926	33.6272	13.3944	14.7782
ACTR2	292.993	339.643	186.666	174.007
ACTR3	301.055	353.534	166.597	159.767
ACTR3	4.23851	6.08277	2.7168	2.62847
ACTR3B	5.70192	4.50119	4.48311	4.91459
ACTR5	9.9438	6.5408	2.9526	3.08893
ADAM10	14.0368	12.0747	25.6757	23.966
ADAM11	0.0445062	0.0574553	0.0001	0.0210401
ADAM12	0.0001	0.0001	0.0180173	0.0001
ADAM15	7.98906	5.76863	2.88354	7.10382
ADAM17	13.6824	28.4755	16.8575	9.69739
ADAM18	0.0001	0.0001	0.0001	0.0001
ADAM19	5.83332	15.1492	19.7128	24.0511
ADAM2	0.0001	0.0001	0.0001	0.0001
ADAM20	0.0394517	0.0001	0.0001	0.0001
ADAM21	0.239068	0.0683788	0.0001	0.0450011
ADAM22	0.897027	1.30404	5.69081	7.3836
ADAM23	0.0184469	0.0001	19.0648	4.58597
ADAM28	2.37652	3.50205	0.0001	0.0827424
ADAM29	0.204563	0.205724	0.053074	0.0001
ADAM30	0.0001	0.0001	0.0001	0.0001
ADAM33	0.0001	0.0001	0.0001	0.0001
ADAM7	0.0001	0.0001	0.0001	0.0001
ADAM8	6.08039	7.47021	41.4687	45.9548
ADAM9	5.63076	4.41367	21.22	19.2046
ADAMTS1	0.0001	0.0001	0.0001	0.0118408
ADAMTS10	0.0001	0.0001	0.0124158	0.155688
ADAMTS12	0.0001	0.0001	0.658492	0.877859
ADAMTS13	0.12214	0.22951	0.414443	0.475966
ADAMTS14	0.237141	0.0229121	0.0001	0.0001
ADAMTS15	0.0001	0.0001	0.0001	0.0001
ADAMTS16	0.0001	0.0108474	0.0001	0.0001
ADAMTS17	0.0001	0.0359154	0.0084901	0.0001
ADAMTS18	0.00969431	0.0603766	0.0001	0.0001
ADAMTS19	0.0001	0.0001	0.0001	0.0001
ADAMTS2	0.0001	0.0001	0.0001	0.0001
ADAMTS20	0.0001	0.0001	0.0001	0.0187052
ADAMTS3	0.0001	0.0001	0.0001	0.0102062
ADAMTS4	0.0132226	0.0001	0.0001	0.0001
ADAMTS5	0.0001	0.0001	0.0001	0.0001
ADAMTS6	0.359775	0.577871	0.654975	1.0267
ADAMTS7	0.122337	0.848853	0.419698	1.08615
ADAMTS8	0.0001	0.0001	0.0001	0.0001
ADAMTS9	0.0001	0.0001	0.0001	0.00672098
CAPG	8.16534	10.8275	25.3626	38.2941
CAPZA1	170.303	156.318	145.101	143.224
CDH1	0.022439	0.0472692	2.99715	1.28456
CDH10	0.0001	0.0001	0.0001	0.0001
CDH11	0.0001	0.0001	0.0121999	0.0741523
CDH12	0.0337385	0.023914	0.0001	0.174246
CDH13	0.0001	0.0001	0.0001	0.0136756
CDH15	0.0001	0.0001	0.0001	0.0001
CDH16	0.0001	0.0001	0.0001	0.0174269
CDH17	0.0001	0.0001	0.910921	0.0292647
CDH18	0.0001	0.0001	0.0149196	0.0315338
CDH19	0.0001	0.0001	0.0001	0.0001
CDH2	0.0001	0.0001	0.427211	0.800666
CDH20	0.0001	0.0001	0.0149865	0.015091
CDH22	0.0001	0.0001	0.0001	0.0146254
CDH23	0.0001	0.043647	0.111726	0.128264
CDH24	0.0001	0.0530072	0.534261	0.939827
CDH26	0.0826618	0.505298	0.0001	0.112882
CDH3	0.0001	0.011297	0.0001	0.0001
CDH4	0.0386841	0.0242766	0.0001	0.00744595
CDH5	0.0001	0.0001	0.0001	0.0001
CDH6	0.0001	0.0001	0.0001	0.0001
CDH7	0.0001	0.0001	0.0001	3.09998
CDH8	0.0001	0.0001	0.0001	0.0001
CDH9	0.0001	0.0001	0.0001	0.0001
CELSR1	1.65379	4.31049	0.981867	5.08651
CELSR2	0.579299	1.0208	0.521548	0.258817
CFL1	1057.29	870.857	800.702	542.266
CFL2	3.8069	2.36257	4.30234	3.54088
CLSTN1	52.452	47.1406	40.0238	21.502
CLSTN2	0.0001	0.0001	0.0001	0.0001
COL10A1	0.0144053	0.0001	0.0001	0.0001
COL11A1	0.0001	0.0001	0.0001	0.0001
COL11A2	0.0936914	0.345537	0.144975	0.790933
COL12A1	0.00411795	0.0189271	0.0001	0.0001
COL1A1	0.0001	0.295918	1.68404	4.24415
COL1A2	0.0001	0.0001	0.0001	0.0001
COL2A1	0.0001	0.0001	0.0001	0.0001
COL4A1	0.0001	0.0001	0.0001	0.0131874
COL4A6	0.0001	0.0001	0.0001	0.187419
COL5A1	0.0861971	0.0001	0.0281982	0.166452
COL5A2	0.0490404	0.0713001	0.197184	6.65182
COL5A3	0.0001	0.0001	0.455939	0.0842165
COL6A1	0.0001	0.0001	0.0001	0.0001
COL6A2	0.0001	0.0001	0.0001	0.0001
COL6A3	0.0001	0.0001	0.0001	0.00983977
COL8A1	0.0140624	0.0001	0.0001	0.0001
COL8A2	0.277235	0.117569	0.0001	0.0001
COL9A1	0.0001	0.0001	0.0001	0.0001
COL9A2	5.58639	4.65732	22.9938	34.2218
COL9A3	2.38391	1.36567	2.4546	0.369702
CORO1A	339.274	453.836	699.941	290.415
DBNL	75.6493	48.6232	59.819	50.8058
DCHS1	0.0971817	0.0672421	0.0617253	0.04382
DCHS2	0.0001	0.0001	0.0001	0.0001
DES	0.0001	0.0001	0.020785	0.0402578
DSC1	0.0001	0.0001	0.841255	0.0001
DSC2	0.0001	0.0001	7.17638	0.344291
DSC3	0.0001	0.0001	4.52484	0.154828
DSG1	0.0001	0.0001	0.0320837	0.44813
DSG2	3.23051	2.14261	25.8894	23.4012
DSG3	0.0001	0.0001	0.021765	0.0113675
DSG4	0.0001	0.0001	0.0284507	0.103967
ELN	0.0001	0.0207379	0.0001	0.0001
FAT2	0.0031335	0.0001	0.00601255	0.075132
FAT4	0.0001	0.00355992	0.0001	0.00348966
FBN1	0.830964	1.62336	4.20389	5.13701
FBN2	0.0001	0.0001	1.78785	4.214
FBN3	0.0001	0.00611731	0.00578443	0.0001
FN1	0.0108433	0.0748431	0.58252	10.2653
FSCN1	0.103888	0.0001	66.3358	104.843
GFAP	0.0147444	0.0450382	0.0001	0.0001
ITGA10	0.21465	0.346514	0.118558	0.0593943
ITGA11	0.0001	0.0001	0.0001	0.0479755
ITGA2	0.0157454	0.0001	0.00798348	0.0168281
ITGA2B	0.0001	0.0658204	0.0001	0.0001
ITGA3	4.81824	4.14793	3.45295	3.63726
ITGA4	0.0001	0.0001	24.4892	12.2512
ITGA5	0.0001	0.0001	2.4626	5.82346
ITGA6	0.154361	0.126328	0.0113773	0.0116662
ITGA7	0.159318	0.283919	0.280693	0.1246
ITGA8	0.0001	0.0001	0.0299789	0.0152752
ITGA9	0.0001	0.0001	0.0126773	5.92894
ITGAD	0.0001	0.0001	0.0346018	1.56596
ITGAE	6.39352	5.53418	0.970627	0.534257
ITGAL	16.8095	23.6823	89.983	61.0862
ITGAM	0.0001	0.0001	0.44478	11.2428
ITGAV	3.34181	4.56579	3.60169	4.33767
ITGAX	0.0001	0.0001	0.0103277	1.09727
ITGB1	31.3703	33.2472	16.7654	4.3313
ITGB2	9.87042	2.60661	44.3051	28.3505
ITGB3	0.0444803	0.0689629	12.1766	25.2086
ITGB4	0.0821461	0.39637	0.00784996	0.0077598
ITGB5	0.155269	0.208321	5.54614	0.44946
ITGB6	0.0001	0.0001	0.0001	0.0001
ITGB7	15.4411	53.2488	246.727	141.877
ITGB8	0.725693	0.0293271	0.733553	2.66952
ITGB8	5.50742	0.102407	6.62282	6.93524
KRT17	0.0001	0.0001	2.91603	7.94574
LAMA1	0.0001	0.0001	0.0907729	0.173456
LAMA2	0.0001	0.0001	0.0247815	0.0152419
LAMA3	0.00819554	0.0001	2.90407	0.902965
LAMA4	0.0001	0.0001	6.58702	0.981635
LAMB1	0.0001	0.0258671	0.0083791	0.0001
LAMB2	0.0001	0.0001	0.0001	0.016326
LAMB4	0.0001	0.00931729	0.0001	0.0001
LAMC1	6.51483	5.11137	18.2414	21.7692
LAMC2	0.0001	0.0176254	0.175616	0.640443
LAMC3	0.00831219	0.0590602	0.0001	0.0001
LCP1	788.664	842.536	527.695	843.448
LCP2	0.0001	0.0001	13.2751	4.83008
MMP1	0.0001	0.0001	0.0001	0.0001
MMP10	0.0001	0.0001	0.0001	0.0001
MMP11	0.339597	0.658763	0.0001	0.0490369
MMP12	0.0001	0.0001	0.0001	0.0001
MMP13	0.0001	0.0001	0.0001	0.0001
MMP15	0.0741366	0.0302792	0.226999	0.0549086
MMP16	0.0001	0.0001	0.109624	0.227786
MMP17	0.0001	0.0001	0.137637	0.0440325
MMP19	0.544092	0.778585	0.472586	0.944263
MMP2	0.0001	0.0001	0.0001	0.0001
MMP20	0.0271379	0.0001	0.0001	0.0556081
MMP21	0.066487	0.0001	0.0001	0.0001
MMP23A	0.0852212	0.0001	0.081606	0.0001
MMP23B	0.12908	0.0652896	0.0001	0.0001
MMP24	0.449781	0.468509	0.281032	0.291516
MMP24	9.37555	7.49298	9.25145	8.17132
MMP25	0.163171	0.215699	0.359493	0.305533
MMP26	0.0001	0.0001	0.0001	0.0001
MMP27	0.0001	0.0001	0.0001	0.0001
MMP28	0.0001	0.0001	0.0001	0.0001
MMP3	0.0001	0.0001	0.0001	0.0001
MMP7	0.0001	0.0001	0.572288	45.431
MMP8	0.0001	0.0001	0.0183077	0.0001
MMP9	0.0001	0.0001	0.12678	0.343252
NEFH	0.0001	0.0001	0.00904331	0.0001
NEFL	0.0001	0.0001	0.0001	0.0156829
NEFM	0.0001	0.0001	0.0001	0.0001
PALLD	3.33541	5.41668	0.431113	4.02941
RET	0.0001	0.0001	0.0128693	0.0125842
TBCB	87.3874	70.4927	45.8767	43.3764
TIMP1	0.0001	0.0001	69.1244	97.091
TIMP2	0.0001	0.0001	0.0352634	0.0180377
TIMP3	0.0001	0.0001	0.0110141	0.0221165
TIMP4	0.0001	0.0467177	0.0001	0.0438466
TUBA1A	35.1264	41.9669	13.6771	31.0257
TUBB	1124.51	1090.99	534.397	650.05
TUBGCP3	7.30058	9.2071	16.1902	21.8765
TUBGCP4	5.5977	5.34191	6.86587	9.36019
TUBGCP5	5.92073	7.17148	4.75222	9.13446
VIM	0.0001	0.0001	338.093	459.889
